# Supplementary material for: Elucidation of Sulforaphane‐Mediated Effects on the Cellular Human Metabolome Using Metabolic Profiling
Source: Mol Nutr Food Res. 2026 Jan 16;70(1):e70373. doi: 10.1002/mnfr.70373 (PMC12810221; doi:10.1002/mnfr.70373)
Supplement: Supplementary file 2 — Supporting File 2: mnfr70373‐sup‐0002‐SuppMat.xlsx. [file MNFR-70-e70373-s001.xlsx]

## Sheet: Info
Supplmentary material
for
Elucidation of sulforaphane-mediated effects on the cellular human metabolome using metabolic profiling
Nadine Bieß1 (nadine.biess@uni-muenster.de), Hans-Ulrich Humpf1, Matthias Behrens1, Andrea Gerdemann1* (andrea.gerdemann@uni-muenster.de)
1Institute of Food Chemistry, University of Münster, Corrensstraße 45, 48149 Münster, Germany
Journal: Molecular Nurtrition and Food Research

## Sheet: Table S4 transitions metabolic 
Compound Name	Adduct	Retention Time [min]	Retention Time Window [min]	Polarity	Scan Time (ms)	Q1 [m/z]	Q1 Resolution	Q3 [m/z]	Q3 Resolution	Collision Energy	Dwell Time (ms)	Quantifier	Detectable (y/n)
1,3-Bisphosphoglycerate	M-H	7.1	2	Negative	4.1	265	0.7	97	0.7	8	2.06186	0	y		Notes Quantifier:
1,3-Bisphosphoglycerate	M-H	7.1	2	Negative	4.1	265	0.7	78.97	0.7	16	2.06186	1	y		0 Qualifier
10-Formyltetrahydrofolate	M+H	6.3	2	Positive	4.1	474	0.7	456.06	0.7	-8	4.1	1	n		1 Quantifier
3-Phosphoglycerate	M-H	7	2	Negative	4.1	184.99	0.7	97.04	0.7	8	2.06186	1	y
3-Phosphoglycerate	M-H	7	2	Negative	4.1	184.99	0.7	79.04	0.7	16	2.06186	0	y		Notes Detectable:
5-Hydroxyindol acetate	M-H	4.1	2	Negative	8.9	190	0.7	146.1	0.7	8	4.4	1	n		y detectable
5-Hydroxyindol acetate	M-H	4.1	2	Negative	8.9	190	0.7	116	0.7	30	4.4	0	n		n not detectable
5-Hydroxtryptophan	M+H	4.6	2	Positive	5.9	221.1	0.7	134.1	0.7	-10	2.9	0	n
5-Hydroxtryptophan	M+H	4.6	2	Positive	5.9	221.1	0.7	162.1	0.7	-10	2.9	1	n
6-Phosphogluconate	M-H	7	2	Negative	4.1	275	0.7	97	0.7	8	2.06186	1	y
6-Phosphogluconate	M-H	7	2	Negative	4.1	275	0.7	79	0.7	24	2.06186	0	y
Acetylcholine	M+H	2	2	Positive	11.8	146.1	0.7	43.1	0.7	-20	5.9	0	y
Acetylcholine	M+H	2	2	Positive	11.8	146.1	0.7	87	0.7	-10	5.9	1	y
Acetyl-CoA	M+H	6.3	2	Positive	4.1	810.1	0.7	428	0.7	-20	2.06186	0	y
Acetyl-CoA	M+H	6.3	2	Positive	4.1	810.1	0.7	303	0.7	-20	2.06186	1	y
Acetylformylpterin	M-H	0.75	1	Negative	14.8	232	0.7	190	0.7	10	7.4	1	n
Adenine	M-H	1	2	Negative	13.3	134.04	0.7	92.04	0.7	8	6.7	1	y
Adenine	M-H	1	2	Negative	13.3	134.04	0.7	65.04	0.7	24	6.7	0	y
Adenosine	M+H	1.1	2	Positive	12.5	268.1	0.7	118.96	0.7	-40	6.3	0	y
Adenosine	M+H	1.1	2	Positive	12.5	268.1	0.7	135.96	0.7	-16	6.3	1	y
Adipic acid	M-H	6.3	2	Negative	4.1	145.05	0.7	83.04	0.7	8	2.06186	0	y
Adipic acid	M-H	6.3	2	Negative	4.1	145.05	0.7	101.1	0.7	8	2.06186	1	y
ADP	M+H	6.6	2	Positive	4.1	428.03	0.7	135.96	0.7	-24	2.06186	1	y
ADP	M+H	6.6	2	Positive	4.1	428.03	0.7	347.96	0.7	-8	2.06186	0	y
AMP	M+H	6.25	2	Positive	4.1	348.07	0.7	118.96	0.7	-32	2.06186	0	y
AMP	M+H	6.25	2	Positive	4.1	348.07	0.7	135.96	0.7	-8	2.06186	1	y
Arginine	M+H	7.2	2	Positive	4.1	175.12	0.7	70.03	0.7	-16	2.06186	1	y
Arginine	M+H	7.2	2	Positive	4.1	175.12	0.7	60.02	0.7	-8	2.06186	0	y
Argininosuccinate	M+H	6.9	2	Positive	4.1	291.13	0.7	69.96	0.7	-24	2.06186	1	y
Argininosuccinate	M+H	6.9	2	Positive	4.1	291.13	0.7	115.96	0.7	-16	2.06186	0	y
Asparagine	M+H	5.4	2	Positive	4.1	133.06	0.7	86.96	0.7	-8	2.06186	0	y
Asparagine	M+H	5.4	2	Positive	4.1	133.06	0.7	73.98	0.7	-8	2.06186	1	y
Aspartate	M+H	6	2	Positive	4.1	134.04	0.7	73.98	0.7	-8	4.1	1	y
Aspartate	M-H	6	2	Negative	4.1	132.03	0.7	88.08	0.7	8	4.1	0	y
ATP	M-H	6.85	2	Negative	4.1	505.99	0.7	159.04	0.7	16	2.06186	1	y
ATP	M-H	6.85	2	Negative	4.1	505.99	0.7	273.04	0.7	24	2.06186	0	y
Betaine	M+H	3.7	2	Positive	9.8	118	0.7	58.97	0.7	-16	4.9	0	y
Betaine	M+H	3.7	2	Positive	9.8	118	0.7	57.97	0.7	-16	4.9	1	y
Biopterin	M+H	2.7	2	Positive	10	238.1	0.7	194.1	0.7	-10	5	0	y
Biopterin	M+H	2.7	2	Positive	10	238.1	0.7	178.1	0.7	-10	5	1	y
Biotin	M-H	3.7	2	Negative	9.8	243.1	0.7	41.96	0.7	8	4.9	1	n
Biotin	M-H	3.7	2	Negative	9.8	243.1	0.7	199.97	0.7	16	4.9	0	n
cAMP	M+H	5.9	2	Positive	4.1	330.06	0.7	136	0.7	-16	2.06186	0	n
cAMP	M+H	5.9	2	Positive	4.1	330.06	0.7	311.96	0.7	-8	2.06186	1	n
cAMP	M-H	5.9	2	Negative	4.1	328.05	0.7	175.04	0.7	16	4.1	0	n
Carnitine	M+H	5	2	Positive	4.1	162.11	0.7	84.96	0.7	-16	2.06186	1	n
Carnitine	M+H	5	2	Positive	4.1	162.11	0.7	101.96	0.7	-8	2.06186	0	n
CDP	M+H	6.9	2	Positive	4.1	404.1	0.7	111.96	0.7	-8	4.1	1	y
CDP	M-H	6.9	2	Negative	4.1	402.1	0.7	158.97	0.7	16	4.1	0	y
Choline	M+H	2.5	2	Positive	9.8	104.1	0.7	45	0.7	-16	2.4	0	y
Choline	M+H	2.5	2	Positive	9.8	104.1	0.7	86.1	0.7	-8	2.4	0	y
Choline	M+H	2.5	2	Positive	9.8	104.1	0.7	74.1	0.7	-8	2.4	0	n
Choline	M+H	2.5	2	Positive	9.8	104.1	0.7	60.1	0.7	-8	2.4	1	y
Citrate	M-H	7	4	Negative	4.1	191.02	0.7	43	0.7	8	2.06186	0	y
Citrate	M-H	7	4	Negative	4.1	191.02	0.7	131	0.7	8	2.06186	1	y
Citrulline	M+H	5.65	2	Positive	4.1	176	0.7	116	0.7	-16	2.06186	0	y
Citrulline	M+H	5.65	2	Positive	4.1	133.1	0.7	69.96	0.7	-8	2.06186	0	y
Citrulline	M-H	5.65	2	Negative	4.1	174.01	0.7	131.1	0.7	8	4.1	1	y
CMP	M+H	6.5	2	Positive	4.1	324	0.7	112	0.7	-8	4.1	1	y
CMP	M-H	6.5	2	Negative	4.1	322	0.7	78.96	0.7	8	4.1	0	y
CoA-NEM	M+H	6.2	2	Positive	4	893,1	0.7	385.9	0.7	25	1.3	1	y
CoA-NEM	M+H	6.2	2	Positive	4	893,1	0.7	427.9	0.7	20	1.3	0	y
CoA-NEM	M+H	6.2	2	Positive	4	893,1	0.7	126.1	0.7	50	1.3	0	n
CoA	M+H	6.5	2	Positive	4.1	768	0.7	427.96	0.7	-24	2.06186	0	n
CoA	M+H	6.5	2	Positive	4.1	768	0.7	260.96	0.7	-16	2.06186	1	n
CoA	M-H	6.5	2	Negative	4.1	403.6	0.7	158.92	0.7	32	4.1	0	n
Caffeine	M+H	0.45	1	Positive	4	195	0.7	138.2	0.7	10	2	0	y
Caffeine	M+H	0.45	1	Positive	4	195	0.7	123.1	0.7	10	2	1	y
Creatine	M+H	5	2	Positive	4.1	132.1	0.7	44.07	0.7	-16	2.06186	0	y
Creatine	M+H	5	2	Positive	4.1	132.1	0.7	89.96	0.7	-8	2.06186	1	y
Creatinine	M+H	1.4	2	Positive	12.5	114	0.7	43.97	0.7	-16	6.3	1	y
Creatinine	M+H	1.4	2	Positive	12.5	114	0.7	71.96	0.7	-8	6.3	0	y
CTP	M-H	6.6	2	Negative	4.1	481	0.7	158.87	0.7	16	2.06186	1	y
CTP	M-H	6.6	2	Negative	4.1	481	0.7	256.88	0.7	24	2.06186	0	y
Cys-NEM	M+H	3.8	2	Positive	4	247.1	0.7	184.1	0.7	10	2	1	y
Cys-NEM	M+H	3.8	2	Positive	4	247.1	0.7	230.2	0.7	10	2	0	y
Cystine	M+H	6.75	4	Positive	4.1	241	0.7	74	0.7	-8	2.06186	0	y
Cystine	M+H	6.75	4	Positive	4.1	241	0.7	151.94	0.7	-8	2.06186	1	y
Cytidine	M+H	2.5	2	Positive	9.8	244	0.7	94.99	0.7	-32	4.9	0	y
Cytidine	M+H	2.5	2	Positive	9.8	244	0.7	111.96	0.7	-8	4.9	1	y
Cytosine	M+H	2.5	2	Positive	10.8	112	0.7	94.96	0.7	-8	10.8	1	y
Dihydrobiopterin	M+H	3.3	2	Positive	9.8	240.1	0.7	196.1	0.7	-10	4.9	0	y
Dihydrobiopterin	M+H	3.3	2	Positive	9.8	240.1	0.7	165	0.7	-10	4.9	1	y
Dihydrofolic acid	M+H	6.7	2	Positive	4.1	444	0.7	120	0.7	-20	2.06186	0	n
Dihydrofolic acid	M+H	6.7	2	Positive	4.1	444	0.7	178	0.7	-10	2.06186	1	n
Dihydroxyphenylalanine	M+H	4.6	2	Positive	4.7	198	0.7	135	0.7	-10	2.4	0	n
Dihydroxyphenylalanine	M+H	4.6	2	Positive	4.7	198	0.7	152	0.7	-10	2.4	1	n
Dihydroxyphenylalanine	M-H	4.6	2	Negative	4.7	196	0.7	151.96	0.7	8	2.4	0	n
Dihydroxyphenylalanine	M-H	4.6	2	Negative	4.7	196	0.7	177.96	0.7	8	2.4	1	n
Dopamine	M+H	5.2	2	Positive	4.1	154	0.7	91	0.7	-20	2.06186	1	n
Dopamine	M+H	5.2	2	Positive	4.1	154	0.7	119	0.7	-10	2.06186	0	n
Epinephrine	M+H	3.5	2	Positive	8.9	184.1	0.7	135	0.7	-16	3	0	y
Epinephrine	M+H	3.5	2	Positive	8.9	184.1	0.7	147.96	0.7	-16	3	0	y
Epinephrine	M+H	3.5	2	Positive	8.9	184.1	0.7	165.96	0.7	-8	3	1	y
Erythrose 4-phosphate	M+H	6.55	3	Positive	4.1	201	0.7	102.96	0.7	-8	4.1	0	y
Erythrose 4-phosphate	M-H	6.55	3	Negative	4.1	199	0.7	97	0.7	8	2.06186	0	n
Erythrose 4-phosphate	M-H	6.55	3	Negative	4.1	199	0.7	78.94	0.7	8	2.06186	1	y
Fructose 6-phosphate	M+H	6.45	2	Positive	4.1	261	0.7	109	0.7	-16	4.1	1	y
Fructose 6-phosphate	M-H	6.45	2	Negative	4.1	259	0.7	97	0.7	16	2.06186	0	y
Fructose 6-phosphate	M-H	6.45	2	Negative	4.1	259	0.7	79.04	0.7	24	2.06186	0	y
FADH	M+H	4.6	4	Positive	4.1	788	0.7	136	0.7	-24	2.06186	0	n
FADH	M+H	4.6	4	Positive	4.1	788	0.7	348	0.7	-8	2.06186	1	n
FADH	M-H	4.6	4	Negative	4.1	786	0.7	519.04	0.7	72	2.06186	0	n
FADH	M-H	4.6	4	Negative	4.1	786	0.7	408.04	0.7	72	2.06186	1	n
FAD	M+H	5.6	2	Positive	4.1	786.16	0.7	135.96	0.7	-24	2.06186	0	y
FAD	M+H	5.6	2	Positive	4.1	786.16	0.7	347.96	0.7	-8	2.06186	1	y
FMNH2	M+H	5	6	Positive	4.1	459	0.7	136	0.7	-24	2.06186	1	n
Folate	M+H	6.6	2	Positive	4.1	442	0.7	175.99	0.7	-32	2.06186	0	y
Folate	M+H	6.6	2	Positive	4.1	442	0.7	295.06	0.7	-8	2.06186	1	y
Folinic acid	M+H	6.47	2	Positive	4.1	474.2	0.7	166.1	0.7	-40	2.06186	0	n
Folinic acid	M+H	6.47	2	Positive	4.1	474.2	0.7	327.1	0.7	-10	2.06186	1	n
Formylpterin	M-H	2	4	Negative	9.8	190	0.7	119	0.7	10	4.9	0	y
Formylpterin	M-H	2	4	Negative	9.8	190	0.7	147	0.7	10	4.9	1	y
Fructose 1,6-bisphosphate	M-H	7.56	2	Negative	4.3	338.99	0.7	97.04	0.7	8	2.2	1	y
Fructose 1,6-bisphosphate	M-H	7.56	2	Negative	4.3	338.99	0.7	79.04	0.7	40	2.2	0	y
Fumarate	M-H	6.37	2	Negative	4.1	115	0.7	115	0.7	8	2.06186	0	y
Fumarate	M-H	6.37	2	Negative	4.1	115	0.7	71.04	0.7	8	2.06186	1	y
Glucose 1-phosphate	M+H	6.5	2	Positive	4.1	261	0.7	98.9	0.7	-16	4.1	1	y
Glucose 1-phosphate	M-H	6.5	2	Negative	4.1	259	0.7	79.04	0.7	24	4.1	0	y
Glucose 6-phosphate	M+H	6.7	2	Positive	4.1	261	0.7	242.96	0.7	-8	4.1	1	y
Glucose 6-phosphate	M-H	6.4	2	Negative	4.1	259	0.7	97	0.7	16	2.06186	0	y
Glucose 6-phosphate	M-H	6.4	2	Negative	4.1	259	0.7	79.04	0.7	24	2.06186	0	y
GDP	M-H	6.9	2	Negative	4.1	442.02	0.7	344.04	0.7	8	2.06186	0	y
GDP	M-H	6.9	2	Negative	4.1	442.02	0.7	159.04	0.7	16	2.06186	1	y
Gluconate	M-H	5.7	2	Negative	4.1	195	0.7	88.96	0.7	8	2.06186	0	y
Gluconate	M-H	5.7	2	Negative	4.1	195	0.7	58.96	0.7	8	2.06186	1	y
Glucosamine	M+H	5	2	Positive	4.1	180	0.7	144.96	0.7	-8	2.06186	0	n
Glucosamine	M+H	5	2	Positive	4.1	180	0.7	161.96	0.7	-8	2.06186	1	n
Glucose	M-H	3	2	Negative	8.9	179.06	0.7	113.04	0.7	8	4.4	0	y
Glucose	M-H	3	2	Negative	8.9	179.06	0.7	118.94	0.7	8	4.4	1	y
Glucuronate	M-H	5.3	2	Negative	4.1	193	0.7	72.96	0.7	8	2.06186	0	n
Glucuronate	M-H	5.3	2	Negative	4.1	193	0.7	102.96	0.7	8	2.06186	1	n
Glutamate	M+H	6	2	Positive	4.1	148.06	0.7	102.02	0.7	-8	2.06186	0	y
Glutamate	M+H	6	2	Positive	4.1	148.06	0.7	84	0.7	-8	2.06186	1	y
Glutamine	M+H	5.4	2	Positive	4.1	147.07	0.7	130.01	0.7	-8	2.06186	0	y
Glutamine	M+H	5.4	2	Positive	4.1	147.07	0.7	84	0.7	-8	2.06186	1	y
Triose phosphate	M-H	6.53	2	Negative	4.1	168.99	0.7	97.04	0.7	8	2.06186	0	y
Triose phosphate	M-H	6.53	2	Negative	4.1	168.99	0.7	79.04	0.7	24	2.06186	1	y
Glycerol 3-phosphate	M-H	6.3	2	Negative	4.1	171	0.7	97	0.7	8	2.06186	0	y
Glycerol 3-phosphate	M-H	6.3	2	Negative	4.1	171	0.7	79	0.7	8	2.06186	1	y
GMP	M+H	6.55	2	Positive	4.1	364.07	0.7	151.96	0.7	-8	4.1	1	y
GMP	M-H	6.55	2	Negative	4.1	362.05	0.7	211.04	0.7	8	4.1	1	y
GS-NEM	M+H	5.7	2	Positive	4	433.2	0.7	304.1	0.7	10	2	1	y
GS-NEM	M+H	5.7	2	Positive	4	433.2	0.7	201.1	0.7	10	2	0	y
GS-NEM	M+H	5.7	2	Positive	4	433.2	0.7	286.9	0.7	10	2	0	y
GSH	M-H	5.95	2	Negative	4.1	306.08	0.7	128.04	0.7	8	2.06186	0	n
GSH	M-H	5.95	2	Negative	4.1	306.08	0.7	143.04	0.7	8	2.06186	1	n
GSSG	M+H	7.2	2	Positive	4.1	613.15	0.7	230.96	0.7	-24	2.06186	1	y
GSSG	M+H	7.2	2	Positive	4.1	613.15	0.7	483.96	0.7	-8	2.06186	0	y
Guanine	M+H	4	2	Positive	10.8	152	0.7	106.96	0.7	-8	5.4	0	y
Guanine	M+H	4	2	Positive	10.8	152	0.7	134.96	0.7	-8	5.4	1	y
Guanosine	M-H	3	2	Negative	9.8	282	0.7	150.16	0.7	8	4.9	1	y
Guanosine	M-H	3	2	Negative	9.8	282	0.7	108.09	0.7	32	4.9	0	y
Hexose phosphate 2	M-H	6.4	2	Negative	4.1	259	0.7	59	0.7	16	2.06186	0	y
Hexose phosphate 2	M-H	6.4	2	Negative	4.1	259	0.7	79.04	0.7	24	2.06186	1	y
Hexose phosphate 3	M+H	6	2	Positive	4.1	261	0.7	98.9	0.7	-16	4.1	1	y
Hexose phosphate 3	M-H	6	2	Negative	4.1	259	0.7	58.97	0.7	16	2.06186	0	y
Hexose phosphate 3	M-H	6	2	Negative	4.1	259	0.7	79.04	0.7	24	2.06186	0	y
Histidine	M+H	5.6	2	Positive	4.1	156.07	0.7	83.02	0.7	-16	2.06186	0	y
Histidine	M+H	5.6	2	Positive	4.1	156.07	0.7	110.03	0.7	-8	2.06186	1	y
Hypoxanthine	M+H	1.2	2	Positive	12.5	137.05	0.7	55.16	0.7	-16	6.3	0	y
Hypoxanthine	M+H	1.2	2	Positive	12.5	137.04	0.7	118.99	0.7	-16	6.3	1	y
IDP	M+H	6.55	2	Positive	4.1	429	0.7	136.98	0.7	-24	4.1	1	y
IDP	M-H	6.55	2	Negative	4.1	427	0.7	158.97	0.7	16	4.1	0	y
IMP	M+H	5.75	2	Positive	4.1	349	0.7	98.97	0.7	-16	1.4	1	n
IMP	M+H	5.75	2	Positive	4.1	349	0.7	330.96	0.7	-8	1.4	0	n
IMP	M+H	5.75	2	Positive	4.1	349	0.7	137	0.7	-8	1.4	0	n
Inosine	M+H	1.5	2	Positive	11.8	269.1	0.7	119.01	0.7	-48	8.2	0	y
Inosine	M+H	1.5	2	Positive	11.8	269.1	0.7	136.96	0.7	-8	3.5	1	y
Isocitrate	M-H	7.2	2	Negative	4.1	191.02	0.7	117	0.7	8	2.06186	0	y
Isocitrate	M-H	7.2	2	Negative	4.1	191.02	0.7	73	0.7	8	2.06186	1	y
Isoleucine	M+H	3.5	2	Positive	9.8	132.1	0.7	44.01	0.7	-16	6.8	0	y
Isoleucine	M+H	3.5	2	Positive	9.8	132.1	0.7	86.06	0.7	-8	2.9	1	y
Itaconate	M-H	6	2	Negative	4	129	0.7	85	0.7	-10	2	1	n
Itaconate	M-H	6	2	Negative	4	129	0.7	41	0.7	-10	2	0	n
ITP	M+H	6.8	2	Positive	4.1	509	0.7	136.96	0.7	-8	4.1	1	y
ITP	M-H	6.8	2	Negative	4.1	507	0.7	158.97	0.7	16	2.06186	0	y
ITP	M-H	6.8	2	Negative	4.1	507	0.7	135	0.7	40	2.06186	0	y
Lactate	M-H	3	2	Negative	9.8	89	0.7	70.96	0.7	8	4.9	0	y
Lactate	M-H	3	2	Negative	9.8	89	0.7	44.96	0.7	8	4.9	1	y
Leucine	M+H	3.7	2	Positive	8.9	132.1	0.7	44.01	0.7	-16	6.2	0	y
Leucine	M+H	3.7	2	Positive	8.9	132.1	0.7	86.06	0.7	-8	2.7	1	y
Levomefolate	M+H	6.5	4	Positive	4.1	460.2	0.7	180.1	0.7	-30	2.06186	0	n
Levomefolate	M+H	6.5	4	Positive	4.1	460.2	0.7	313.1	0.7	-10	2.06186	1	n
Lysine	M+H	7.7	2	Positive	4.3	147.11	0.7	130.05	0.7	-8	2.1	0	y
Lysine	M+H	7.7	2	Positive	4.3	147.11	0.7	84.04	0.7	-8	2.1	1	y
Malate	M-H	6.2	2	Negative	4.1	133.02	0.7	115.04	0.7	8	2.06186	0	y
Malate	M-H	6.2	2	Negative	4.1	133.02	0.7	71.04	0.7	8	2.06186	1	y
Malonyl-CoA	M-H	6.85	2	Negative	4.1	852	0.7	808.04	0.7	52	2.06186	0	n
Malonyl-CoA	M-H	6.85	2	Negative	4.1	852	0.7	408.04	0.7	72	2.06186	1	n
Melatonine	M+H	3.75	2	Positive	9.8	233.1	0.7	173.96	0.7	-8	9.8	1	n
Methenyltetrahydrofolate	M+H	4.1	2	Positive	6.3	456	0.7	296.96	0.7	-8	6.3	1	n
Methenyltetrahydrofolate	M-H	4.1	2	Negative	6.3	454	0.7	145.99	0.7	32	6.3	0	n
Methionine	M+H	4	2	Positive	8.9	150.05	0.7	132.99	0.7	-8	4.4	0	y
Methionine	M+H	4	2	Positive	8.9	150.05	0.7	104.02	0.7	-8	4.4	1	y
Methylentetrahydrofolate	M-H	4	8	Negative	4.1	456	0.7	190	0.7	32	2.06186	0	y
Methylentetrahydrofolate	M-H	4	8	Negative	4.1	456	0.7	58.99	0.7	32	2.06186	1	y
Methyltetraydrofolate	M+H	6.5	2	Positive	4.1	460.2	0.7	180.1	0.7	-30	2.06186	0	n
Methyltetraydrofolate	M+H	6.5	2	Positive	4.1	460.2	0.7	313.1	0.7	-10	2.06186	1	n
myo-Inositol	M-H	4.78	2	Negative	4.4	179.06	0.7	113.04	0.7	8	1.5	0	y
myo-Inositol	M-H	4.78	2	Negative	4.4	179.06	0.7	118.94	0.7	8	1.5	0	y
myo-Inositol	M-H	4.78	2	Negative	4.4	179.06	0.7	161.14	0.7	8	1.5	1	y
N-Acetylalanine	M+H	5	2	Positive	4.1	132	0.7	43.97	0.7	-16	4.1	1	y
N-acetylalanine	M-H	5	2	Negative	4.1	130.05	0.7	87.96	0.7	8	4.1	1	y
N-acetylaspartat	M-H	6.1	2	Negative	4.1	174	0.7	57.96	0.7	8	2.06186	0	y
N-acetylaspartat	M-H	6.1	2	Negative	4.1	174	0.7	87.96	0.7	8	2.06186	1	y
N-acetylglucosamine	M-H	4	6	Negative	4.1	220.1	0.7	142	0.7	8	1	0	n
N-acetylglucosamine	M-H	4	6	Negative	4.1	220.1	0.7	119	0.7	8	1	0	n
N-acetylglucosamine	M-H	4	6	Negative	4.1	220.1	0.7	99.96	0.7	8	1	1	n
N-acetylglucosamine	M-H	4	6	Negative	4.1	220.1	0.7	88.97	0.7	16	1	0	n
N-acetylglutamate	M-H	6.15	2	Negative	4.1	188.05	0.7	99.96	0.7	8	2.06186	0	y
N-acetylglutamate	M-H	6.15	2	Negative	4.1	188.05	0.7	127.96	0.7	8	2.06186	1	y
N-acetylmethionine	M-H	1.76	2	Negative	10.8	190	0.7	147.96	0.7	8	5.4	1	n
N-acetylmethionine	M-H	1.76	2	Negative	10.8	190	0.7	46.97	0.7	16	5.4	0	n
N-acetylserotonine	M+H	0.6	1	Positive	14.8	219.1	0.7	202.1	0.7	-10	7.4	0	y
N-acetylserotonine	M+H	0.6	1	Positive	14.8	219.1	0.7	160.1	0.7	-10	7.4	1	y
N-ethylmaleimide	M+H	1.8	2	Positive	4	126.1	0.7	98	0.7	10	2	1	y
N-ethylmaleimide	M+H	1.8	2	Positive	4	126.1	0.7	94.2	0.7	45	2	0	y
NADH	M+H	6	2	Positive	4.1	666.1	0.7	302	0.7	-24	1.4	0	y
NADH	M+H	6	2	Positive	4.1	666.1	0.7	514	0.7	-16	1.4	0	y
NADH	M+H	6	2	Positive	4.1	666.1	0.7	649.1	0.7	-8	1.4	1	y
NADP+	M+H	7.2	2	Positive	4.1	744.08	0.7	135.96	0.7	-40	2.06186	1	y
NADP+	M+H	7.2	2	Positive	4.1	744.08	0.7	507.96	0.7	-24	2.06186	0	y
NADPH	M-H	6	2	Negative	10	744	0.7	397	0.7	24	1	1	n
NADPH	M-H	6	2	Negative	10	744	0.7	159	0.7	40	1	0	n
NADPH	M-H	6	2	Negative	10	744	0.7	134	0.7	60	1	0	n
NAD	M+H	6.1	2	Positive	4.1	664.12	0.7	231.96	0.7	-16	2.06186	0	y
NAD	M+H	6.1	2	Positive	4.1	664.12	0.7	427.96	0.7	-16	2.06186	1	y
Niacinamide	M+H	0.6	1	Positive	14.8	123	0.7	79.97	0.7	-16	4.4	1	y
Niacinamide	M+H	0.6	1	Positive	14.8	123	0.7	95.96	0.7	-8	10.4	0	y
Nicotinic acid mono nucleotide	M-H	5.9	2	Negative	4.1	334.03	0.7	97.04	0.7	24	2.06186	0	y
Nicotinic acid mono nucleotide	M-H	5.9	2	Negative	4.1	334.03	0.7	79.04	0.7	24	2.06186	1	y
Noradrenaline	M+H	4.15	2	Positive	6.3	170.1	0.7	107	0.7	-10	3.2	1	n
Noradrenaline	M+H	4.15	2	Positive	6.3	170	0.7	134.96	0.7	-8	3.2	0	n
Norvaline	M+H	3	2	Positive	8.7	118	0.7	43	0.7	-40	8.7	1	n
Ornithine	M+H	7.5	2	Positive	4.3	133.1	0.7	115.96	0.7	-8	2.1	0	y
Ornithine	M+H	7.5	2	Positive	4.3	133.1	0.7	69.96	0.7	-8	2.1	1	y
Orotidine	M-H	3.5	4	Negative	4.9	287	0.7	111.97	0.7	16	2.5	0	n
Orotidine	M-H	3.5	4	Negative	4.9	287	0.7	41.99	0.7	32	2.5	1	n
Orotic acid	M+H	5	5	Positive	4.1	157	0.7	67.99	0.7	-32	2.06186	0	y
Orotic acid	M+H	5	5	Positive	4.1	157	0.7	110.96	0.7	-8	2.06186	1	y
Orotic acid	M-H	5	5	Negative	4.1	155	0.7	137.96	0.7	8	2.06186	1	y
Orotic acid	M-H	5	5	Negative	4.1	155	0.7	67.98	0.7	24	2.06186	0	y
Oxoglutarate	M-H	6.2	2	Negative	4.1	145.01	0.7	57.04	0.7	8	2.9	0	n
Oxoglutarate	M-H	6.2	2	Negative	4.1	145.01	0.7	101.04	0.7	8	1.2	1	n
Pantothenate	M-H	4	2	Negative	8.9	218.1	0.7	146.44	0.7	8	4.4	0	n
Pantothenate	M-H	4	2	Negative	8.9	218.1	0.7	88.24	0.7	8	4.4	1	n
Phenylalanine	M+H	3.5	2	Positive	9.8	166.09	0.7	118.02	0.7	-16	6.8	0	y
Phenylalanine	M+H	3.5	2	Positive	9.8	166.09	0.7	103.01	0.7	-16	2.9	1	y
Phenylglycine	M+H	4	2	Positive	8.9	152.07	0.7	106.96	0.7	-8	4.4	0	y
Phenylglycine	M+H	4	2	Positive	8.9	152.07	0.7	134.96	0.7	-8	4.4	1	y
Phosphocreatine	M+H	6.5	2	Positive	4.1	212	0.7	114.96	0.7	-8	2.9	0	y
Phosphocreatine	M+H	6.5	2	Positive	4.1	212	0.7	89.96	0.7	-8	1.2	1	y
Phosphoenolpyruvate	M-H	6.7	4	Negative	4.1	166.98	0.7	97	0.7	8	2.06186	0	y
Phosphoenolpyruvate	M-H	6.7	4	Negative	4.1	166.98	0.7	78.9	0.7	8	2.06186	1	y
Proline	M+H	4.4	2	Positive	6.5	116	0.7	42.96	0.7	-24	4.6	0	y
Proline	M+H	4.4	2	Positive	6.5	116	0.7	70.03	0.7	-8	2	1	y
Pyrdoxaminphosphate	M-H	6	3	Negative	4.1	247	0.7	96.96	0.7	8	2.06186	1	n
Pyrdoxaminphosphate	M-H	6	3	Negative	4.1	247	0.7	78.98	0.7	24	2.06186	0	n
Pyridoxalphosphate	M-H	5.8	2	Negative	4.1	246	0.7	96.96	0.7	8	2.06186	1	n
Pyridoxalphosphate	M-H	5.8	2	Negative	4.1	246	0.7	78.98	0.7	24	2.06186	0	n
Pyridoxamine	M+H	4.5	2	Positive	7.8	169	0.7	133.97	0.7	-16	3.9	0	y
Pyridoxamine	M+H	4.5	2	Positive	7.8	169	0.7	151.96	0.7	-8	3.9	1	y
Pyridoxinephosphate	M+H	6.3	2	Positive	4.1	250	0.7	133.97	0.7	-16	2.06186	1	y
Pyridoxinephosphate	M+H	6.3	2	Positive	4.1	250	0.7	151.96	0.7	-8	2.06186	0	y
Pyridoxine	M+H	0.9	1.8	Positive	13.3	170.08	0.7	152.06	0.7	-8	13.3	1	y
Pyridoxine	M-H	0.9	1.8	Negative	13.3	168.07	0.7	137.74	0.7	8	13.3	1	y
Pyruvate	M-H	1.6	2	Negative	12.5	86.9	0.7	43.24	0.7	8	4.2	1	y
Pyruvate	M-H	1.6	2	Negative	12.5	86.9	0.7	41.04	0.7	16	4.2	0	y
Pyruvate	M-H	1.6	2	Negative	12.5	86.9	0.7	86.24	0.7	16	4.2	0	y
Pentose phosphate	M-H	6.8	3	Negative	4.1	229	0.7	79	0.7	8	1.4	0	y
Pentose phosphate	M-H	6.8	3	Negative	4.1	229	0.7	138.96	0.7	8	1.4	0	y
Pentose phosphate	M-H	6.8	3	Negative	4.1	229	0.7	97	0.7	8	1.4	1	n
Sedoheptulose 7-phosphate	M-H	6.6	2	Negative	4.1	289	0.7	96.96	0.7	8	2.06186	1	y
Sedoheptulose 7-phosphate	M-H	6.6	2	Negative	4.1	289	0.7	78.98	0.7	24	2.06186	0	y
Serine	M+H	5.3	2	Positive	4.1	106.05	0.7	88	0.7	-8	2.06186	0	y
Serine	M+H	5.3	2	Positive	4.1	106.05	0.7	60	0.7	-8	2.06186	1	y
Serotonine	M+H	3.6	2	Positive	8.9	177	0.7	131.96	0.7	-8	4.4	0	n
Serotonine	M+H	3.6	2	Positive	8.9	177	0.7	160	0.7	-8	4.4	1	n
Sphinganine	M+H	0.6	1	Positive	14.8	302.3	0.7	60.04	0.7	-8	7.4	0	y
Sphinganine	M+H	0.6	1	Positive	14.8	302.3	0.7	284.26	0.7	-8	7.4	1	y
Sphinganine 1-phosphate	M+H	4.75	2	Positive	7	382.3	0.7	284.3	0.7	5	3.5	1	n
Sphinganine 1-phosphate	M+H	4.75	2	Positive	7	382.3	0.7	266.3	0.7	8	3.5	0	n
Sphingosine 1-phosphate	M+H	4.75	2	Positive	5.6	380	0.7	264.2	0.7	8	2.8	1	n
Sphingosine 1-phosphate	M+H	4.75	2	Positive	5.6	380	0.7	247.2	0.7	5	2.8	0	n
Sphingosine	M+H	0.6	1	Positive	14.8	300.3	0.7	252.26	0.7	-8	7.4	0	y
Sphingosine	M+H	0.6	1	Positive	14.8	300.3	0.7	282.26	0.7	-8	7.4	1	y
Succinate	M-H	6.2	2	Negative	4.1	117.02	0.7	99.04	0.7	8	2.06186	0	y
Succinate	M-H	6.2	2	Negative	4.1	117.02	0.7	73.04	0.7	8	2.06186	1	y
Succinyl-CoA	M+H	6.9	2	Positive	4.1	868.13	0.7	175.96	0.7	-48	1.4	0	n
Succinyl-CoA	M+H	6.9	2	Positive	4.1	868.13	0.7	135.96	0.7	-32	1.4	0	n
Succinyl-CoA	M+H	6.9	2	Positive	4.1	868.13	0.7	360.96	0.7	-32	1.4	1	n
Tetrahydrobiopterin	M+H	2.7	2	Positive	9.8	242	0.7	198	0.7	-10	4.9	0	n
Tetrahydrobiopterin	M+H	2.7	2	Positive	9.8	242	0.7	166.1	0.7	-10	4.9	1	n
Tetrahydrofolate	M+H	1	1.5	Positive	13.3	446	0.7	299.09	0.7	-32	13.3	1	n
Threonine	M+H	5	2	Positive	4.3	120.06	0.7	73.96	0.7	-8	2.2	0	y
Threonine	M+H	5	2	Positive	4.3	120.06	0.7	56.16	0.7	-8	2.2	1	y
Thymidinemonophosphate	M-H	6	4	Negative	4.1	321	0.7	96.97	0.7	16	4.1	1	n
Thymidine	M-H	1.5	3	Negative	9.8	241	0.7	222.96	0.7	8	4.9	0	y
Thymidine	M-H	1.5	3	Negative	9.8	241	0.7	150.99	0.7	32	4.9	1	y
Thymine	M+H	2	2	Positive	10.8	127	0.7	83.96	0.7	-8	10.8	1	y
Tryptophan	M+H	4	2	Positive	8.9	205.09	0.7	118.03	0.7	-16	4.4	0	y
Tryptophan	M+H	4	2	Positive	8.9	205.09	0.7	146.02	0.7	-8	4.4	1	y
Tyrosine	M+H	4.5	2	Positive	6.3	182.08	0.7	119.06	0.7	-16	3.2	0	y
Tyrosine	M+H	4.5	2	Positive	6.3	182.08	0.7	135.96	0.7	-8	3.2	1	y
UDP-glucose	M-H	5.9	2	Negative	4.1	565.05	0.7	323.04	0.7	16	2.06186	1	y
UDP-glucose	M-H	5.9	2	Negative	4.1	565.05	0.7	97.04	0.7	24	2.06186	0	y
UDPGA	M-H	6.47	2	Negative	4.1	579	0.7	401.98	0.7	24	2.06186	0	y
UDPGA	M-H	6.47	2	Negative	4.1	579	0.7	110.98	0.7	24	2.06186	1	y
UDP	M-H	6.5	2	Negative	4.1	403	0.7	384.96	0.7	8	2.06186	0	y
UDP	M-H	6.5	2	Negative	4.1	403	0.7	110.96	0.7	8	2.06186	1	y
UMP	M-H	6.05	2	Negative	4.1	323	0.7	110.97	0.7	16	2.06186	0	y
UMP	M-H	6.05	2	Negative	4.1	323	0.7	79	0.7	40	2.06186	1	y
Urea	M+H	3.5	2	Positive	9.8	121.07	0.7	77.96	0.7	-24	4.9	1	y
Urea	M+H	3.5	2	Positive	9.8	121.07	0.7	102.96	0.7	-16	4.9	0	y
Uric acid	M+H	3	6	Positive	4.1	169.04	0.7	124.1	0.7	-8	2.06186	0	y
Uric acid	M+H	3	6	Positive	4.1	169.04	0.7	151.96	0.7	-8	2.1	1	y
Uridine	M-H	1.1	1	Negative	14.8	243	0.7	151.96	0.7	8	7.4	0	y
Uridine	M-H	1.1	1	Negative	14.8	243	0.7	199.96	0.7	8	7.4	1	y
Valine	M+H	4.2	2	Positive	7.8	118.09	0.7	71.96	0.7	-72	5.5	0	y
Valine	M+H	4.2	2	Positive	7.8	118.1	0.7	55.16	0.7	-16	2.4	1	y
Vanillic acid	M-H	2.05	2	Negative	4	166.9	0.7	108	0.7	-10	2	1	y
Vanillic acid	M-H	2.05	2	Negative	4	166.9	0.7	91	0.7	-10	2	0	y
Xanthine	M-H	1.5	2	Negative	12.5	151.03	0.7	108.04	0.7	8	12.5	1	n
γ-Aminobutyrate	M+H	5.5	2	Positive	4.1	104.1	0.7	87	0.7	-10	2.06186	0	n
γ-Aminobutyrate	M+H	5.5	2	Positive	4.1	104.1	0.7	69	0.7	-10	2.06186	1	n

## Sheet: Table S5 ISTD calculations 
	Peak area
	Caffeine	Phenylglycine	Vanillic acid
Reference		70303088
HepG2_L-SFN_P53_ctrl 1	33306874	22767130	2165760
HepG2_L-SFN_P53_ctrl 2	35104468	16053457	1643058
HepG2_L-SFN_P53_ctrl 3	27648370	578685	1968557
HepG2_L-SFN_P54_ctrl 1	22970760	568020	1778552
HepG2_L-SFN_P54_ctrl 2	15404630	5700126	1124573
HepG2_L-SFN_P54_ctrl 3	21667682	2831612	2156230
HepG2_L-SFN_P55_ctrl 1	33331350	4991180	1950957
HepG2_L-SFN_P55_ctrl 2	22552840	4447286	1863665
HepG2_L-SFN_P55_ctrl 3	29238102	6389572	1767859
HepG2_L-SFN_P53_10uM 1	33155764	862295	2145376
HepG2_L-SFN_P53_10uM 2	30889816	15556757	1828865
HepG2_L-SFN_P53_10uM 3	31057614	1294364	1817177
HepG2_L-SFN_P54_10uM 1	29362750	690297	1923759
HepG2_L-SFN_P54_10uM 2	18281256	5766880	1898657
HepG2_L-SFN_P54_10uM 3	21383116	5377352	1227318
HepG2_L-SFN_P55_10uM 1	25666920	2448430	1889724
HepG2_L-SFN_P55_10uM 2	24211990	34522792	1896878
HepG2_L-SFN_P55_10uM 3	20551240	590798	1742111
HepG2_L-SFN_53_-cys 1	31370602	5624995	1643735
HepG2_L-SFN_53_-cys 2	26297644	696862	1944050
HepG2_L-SFN_53_-cys 3	32000726	5199190	1969182
HepG2_L-SFN_54_-cys 1	30422992	1415246	1875214
HepG2_L-SFN_54_-cys 2	30158372	634507	1784390
HepG2_L-SFN_54_-cys 3	29679078	500068	1569846
HepG2_L-SFN_55_-cys 1	27925112	4139108	1862221
HepG2_L-SFN_55_-cys 2	34993404	4853245	2084064
HepG2_L-SFN_55_-cys 3	34244736	655808	1889475
Reference		58102348
Mean	2.78844e+07	5.74652e+06	1.83005e+06
standard deviation	5.38244e+06	7.89184e+06	239658
relative standard deviation	0.193027	1.37332	0.130957

## Sheet: Table S6 fc metabolic profiling
		L-sulforaphane			without cysteine
Metabolite	Adduct	fold change	relative standard deviation	p-value	fold change	relative standard deviation	p-value		fold change		p-value
1,3-Bisphosphoglycerate	M-H	-0.103509	0.182551	0.393472	0.0612344	0.407276	0.72482		2		*	p≤0.05
3-Phosphoglycerate	M-H	-0.66266	0.672632	0.0679223	-0.643597	0.6162	0.0648342		1.8		**	p≤0.01
6-Phosphogluconate	M-H	0.754831	0.513957	0.0395452	0.80938	0.694326	0.0937037		1.6		***	p≤0.001
Acetylcholine	M+H	0.508765	0.165601	0.000153197	-0.0363258	0.215801	0.68118		1.4
Acetyl-CoA	M+H	-0.182943	0.224667	0.0749997	-0.186248	0.341414	0.172814		1.2
Adenine	M-H	-0.380762	0.38681	0.0307426	0.27023	0.333862	0.111429		1
Adenosine	M+H	-0.0540657	0.769935	0.844339	0.862601	0.449951	0.0151013		0.8
Adipic acid	M-H	-0.158124	0.404744	0.335226	-0.238779	0.28611	0.0848093		0.6
ADP	M+H	-0.101974	0.118395	0.233518	-0.0511976	0.371341	0.72303		0.4
AMP	M+H	0.0635689	0.222054	0.628897	-0.222809	0.508196	0.306628		0.2
Arginine	M+H	0.374429	0.337743	0.0530471	0.325085	0.301295	0.0567931		0
Argininosuccinate	M+H	0.639156	0.528664	0.0585781	1.03824	0.241326	0.000169823		-0.2
Asparagine	M+H	1.32561	0.222354	3.86519e-05	1.11413	0.499613	0.0132834		-0.4
Aspartate	M+H	-0.260552	0.199824	0.0265549	0.0783931	0.462316	0.669771		-0.6
ATP	M-H	-0.426266	0.449512	0.0448466	0.135419	0.661259	0.620813		-0.8
Betaine	M+H	-0.932608	1.27844	0.226809	-1.12161	1.32314	0.180612		-1
Biopterin	M+H	0.389931	0.331671	0.0426679	0.22928	0.302609	0.138591		-1.2
CDP	M+H	0.411838	0.247107	0.00976764	0.544735	0.414877	0.0367592		-1.4
Choline	M+H	1.45372	0.413752	0.0025024	0.270441	0.196774	0.0199838		-1.6
Citrate	M-H	1.43645	0.301893	0.000286749	0.740408	0.793829	0.148866		-1.8
Citrulline	M+H	0.0530726	0.228868	0.694901	0.190439	0.544979	0.444654		-2
CMP	M+H	0.0466222	0.397431	0.764287	-0.0407548	0.348306	0.763616
CoA-NEM	M+H	-0.308535	0.187589	0.0145357	0.0784012	0.411087	0.640597
Creatine	M+H	-0.37847	0.200015	0.00183383	-0.138534	0.407818	0.374384
Creatinine	M+H	-0.447139	0.218865	0.000276478	-0.0376104	0.267178	0.712461
CTP	M-H	-1.02782	0.740684	0.025567	-0.457123	0.736498	0.200651
Cys-NEM	M+H	-0.589444	1.07775	0.241016	-1.08838	1.44021	0.109555
Cystine	M+H	-0.461452	0.468948	0.0257147	-30.6469	0.311765	4.55005e-07
Cytidine	M+H	0.114422	0.667527	0.662616	1.57809	0.483936	0.00520319
Cytosine	M+H	-1.6873	0.633554	0.000139896	-0.217266	0.47534	0.289128
Dihydrobiopterin	M+H	3.07349	2.20813	0.336209	-0.245183	1.10769	0.600458
Epinephrine	M+H	0.204303	0.615696	0.472191	0.26501	0.649564	0.394734
Erythrose 4-phosphate	M-H	0.0136123	0.399662	0.936212	0.195915	0.228028	0.163498
FAD	M+H	-0.0827464	0.199198	0.533661	0.31075	0.610216	0.301452
Folate	M+H	0.65333	0.470807	0.0372967	0.0791481	0.416502	0.638777
Formylpterin	M-H	-0.0567346	0.445224	0.795124	1.18635	0.426689	0.00516639
Fructose 1,6-bisphosphate	M-H	-0.56121	0.772434	0.13801	-0.158641	0.643879	0.584443
Fumarate	M-H	-0.0187809	0.371011	0.906464	0.315738	0.45843	0.18255
GDP	M-H	-0.0397014	0.440212	0.827105	0.416252	0.56127	0.170853
Gluconate	M-H	-0.00841184	0.252405	0.939789	0.100549	0.172119	0.300693
Glucose	M-H	0.892273	1.32714	0.324382	-0.278221	0.571703	0.34804
Glutamate	M+H	-0.169648	0.152442	0.0788808	0.204702	0.522118	0.373139
Glutamine	M+H	0.102032	0.214124	0.286846	-0.0581787	0.246845	0.55656
Triose phosphate	M-H	0.692168	0.640805	0.101824	0.188752	0.487062	0.432052
Glycerol 3-phosphat	M-H	1.38359	0.46781	0.00574917	0.64807	0.220573	0.000472392
GMP	M+H	0.504083	0.662557	0.17567	-0.204235	0.690179	0.435353
GS-NEM	M+H	0.9661	0.124219	1.08587e-07	-2.15849	0.375205	9.5398e-08
GSSG	M+H	3.95639	0.318825	5.53424e-05	-9.31779	0.606348	8.31694e-06
Guanine	M+H	0.340426	1.54896	0.651612	-1.66619	0.800299	0.0330908
Guanosine	M-H	-0.321876	0.796586	0.361965	0.159572	0.602176	0.583634
Hexose phosphate	M-H	-0.515617	0.205617	0.000921363	0.19102	0.464673	0.353588
Histidine	M+H	0.073125	0.272577	0.520359	0.262712	0.154099	0.0063402
Hypoxanthine	M+H	-0.261251	1.31575	0.582231	1.29356	0.601988	0.0232493
IDP	M+H	-0.0784532	0.133446	0.345502	-0.0426353	0.390793	0.774536
Inosine	M+H	-0.0631175	0.778221	0.820789	0.852359	0.454793	0.0164119
Isocitrate	M-H	1.37896	0.332386	0.000627213	0.325025	0.745456	0.36291
Isoleucine	M+H	0.918946	1.63014	0.413129	-0.687031	0.896168	0.193139
ITP	M+H	-0.339363	0.35189	0.0876352	0.27756	0.619992	0.352122
Lactate	M-H	-0.0023221	0.583047	0.990993	0.466117	0.553369	0.125797
Leucine	M+H	5.76057	1.97294	0.231492	-0.128532	0.749118	0.702719
Lysine	M+H	0.353434	0.327785	0.0501823	0.39351	0.205478	0.00390832
Malate	M-H	0.0509745	0.216363	0.640306	0.224939	0.473728	0.303229
Methionine	M+H	1.31316	1.4254	0.27402	-0.17732	0.884147	0.671264
Methylentetrahydrofolate	M-H	0.310786	0.443988	0.17746	0.130483	0.379621	0.461818
myo-Inositol	M-H	-1.14174	0.232532	8.81852e-07	-0.270469	0.368376	0.076845
N-acetylalanine	M-H	-0.327331	0.191516	0.00385283	-0.102294	0.426671	0.521769
N-acetylaspartate	M-H	-0.380035	0.129778	0.00483905	-0.0378491	0.392379	0.805439
N-acetylglutamate	M-H	-0.467909	0.219385	0.00595333	-0.759117	0.496002	0.00347315
N-acetylserotonine	M+H	0.0189312	0.291821	0.858389	0.0599793	0.235175	0.510865
N-ethylmaleimide	M+H	0.0312259	0.153301	0.6674	0.0406262	0.108213	0.515293
NADH	M+H	0.356453	0.962716	0.467848	0.00265414	0.84775	0.993874
NADP+	M+H	-0.172743	0.196098	0.0797798	0.08381	0.415611	0.611903
NAD	M+H	0.00379339	0.130029	0.960788	0.0494795	0.398896	0.752023
Niacinamide	M+H	0.243412	0.317367	0.109255	0.204128	0.225678	0.0644025
Nicotinic acid mono nucleotide	M-H	-0.279689	0.21452	0.0504313	-0.127609	0.381895	0.436424
Ornithine	M+H	-0.425209	0.216643	0.000809084	-0.164053	0.374466	0.26047
Orotic acid	M+H	-0.00669724	0.259832	0.945671	0.175711	0.159451	0.0345841
Pantothenate	M-H	1.37173	1.14384	0.171553	0.0118332	0.404888	0.956335
Phenylalanine	M+H	0.272264	0.476893	0.311179	0.0408228	0.749995	0.896254
Phosphocreatine	M+H	-0.239605	0.281151	0.0605427	0.276745	0.311853	0.0825245
Phosphoenolpyruvate	M-H	-0.204204	0.207823	0.127758	0.0466713	0.409463	0.784815
Proline	M+H	-1.20381	0.318411	0.000101287	-0.188699	0.546317	0.382529
Pyridoxamine	M+H	0.0210287	0.360993	0.872091	-0.0663876	0.263545	0.496797
Pyridoxinephosphate	M+H	0.148725	0.473801	0.462176	-0.0052628	0.80954	0.985363
Pyridoxine	M+H	0.398517	0.425678	0.0879472	0.393699	0.384355	0.0664477
Pyruvate	M-H	-0.218713	0.296615	0.182982	0.0809593	0.484354	0.693912
Pentose phosphate	M-H	0.0297672	0.256592	0.816037	-0.355166	0.226027	0.0272378
Sedoheptulose 7-phosphate	M-H	-0.186884	0.172763	0.17604	-0.191345	0.430259	0.316789
Serine	M+H	-0.137879	0.222605	0.174746	0.650301	0.385338	0.015578
Sphinganine	M+H	0.803018	0.446321	0.0182511	0.237747	0.411966	0.247462
Sphingosine	M+H	0.262283	0.43458	0.25618	-0.194088	0.305343	0.301416
Succinate	M-H	-0.0211238	0.224753	0.824226	-0.465566	0.227143	0.000650586
Threonine	M+H	-0.0466104	0.333303	0.705445	0.367742	0.265899	0.0170447
Thymidine	M-H	-0.0435956	0.197805	0.601394	0.020657	0.281794	0.849444
Thymine	M+H	-0.372323	0.165097	0.00365881	0.386069	0.324746	0.0381054
Tryptophan	M+H	1.61383	1.87745	0.355444	-1.1642	0.969893	0.0514777
Tyrosine	M+H	0.337097	0.37749	0.0934817	0.0179477	0.277278	0.882283
UDP-glucose	M-H	0.30059	0.239304	0.0221333	0.0651178	0.424719	0.687566
UDPGA	M-H	-0.0199248	0.183151	0.849058	-0.321833	0.433236	0.0941585
UDP	M-H	-0.0672874	0.279201	0.684398	-0.116327	0.430418	0.568399
UMP	M-H	0.289712	0.422818	0.170645	0.0573346	0.532204	0.782711
Urea	M+H	0.280217	0.435999	0.261805	0.240471	0.647748	0.44956
Uric acid	M+H	0.123274	0.36716	0.479385	0.191823	0.598531	0.472877
Uridine	M-H	-0.202577	0.807542	0.487757	0.507386	0.449639	0.0582872
Valine	M+H	0.627771	0.556939	0.0742694	0.092602	0.216443	0.395908
